# Supplementary material for: Ocular microbiota types and longitudinal microbiota alterations in patients with chronic dacryocystitis with and without antibiotic pretreatment
Source: IMetaOmics. 2024 Jul 9;1(1):e17. doi: 10.1002/imo2.17 (PMC12806523; doi:10.1002/imo2.17)
Supplement: Supplementary file 2 — Table S1: Clinical characteristics of the healthy participants and patients with different ocular diseases. Table S2: The clinical recovery data of all chronic dacryocystitis patients with or without antibiotic pre‐treatment. [file IMO2-1-e17-s001.xlsx]

## Sheet: S1
Table S1 Clinical characteristics of the healthy participants and patients with different ocular diseases.
Participants ID	Group	Gender	Age
1	CON	Female	25
2	CON	Female	27
3	CON	Female	26
4	CON	Male	65
5	CON	Female	24
6	CON	Female	50
7	CON	Male	21
8	CON	Unknown	Unknown
9	CON	Female	34
10	CON	Unknown	34
11	CON	Female	25
12	CON	Female	24
13	CON	Female	24
14	CON	Male	62
15	CON	Female	65
16	CON	Male	45
17	CON	Female	61
18	CON	Male	83
19	CON	Male	72
20	CON	Male	48
21	CON	Female	74
22	CON	Female	82
23	CON	Female	84
24	CON	Female	77
25	CON	Male	69
26	CON	Female	82
27	CON	Male	60
28	CON	Female	76
29	CON	Female	37
30	CON	Male	40
31	CON	Male	58
32	CON	Male	44
33	CON	Female	44
34	CON	Unknown	44
35	CON	Female	68
36	CON	Male	26
37	CON	Male	38
38	CON	Female	38
39	CON	Female	71
40	CON	Male	26
41	CON	Male	26
42	CON	Female	24
43	CON	Male	31
44	CON	Male	37
45	CON	Female	38
46	CON	Female	67
47	DCA	Female	56
48	DCA	Female	64
49	DCA	Female	62
50	DCA	Female	52
51	DCA	Female	52
52	DCA	Female	57
53	DCA	Female	56
54	DCA	Female	54
55	DCA	Female	44
56	DCA	Female	75
57	DCA	Male	76
58	DCA	Female	65
59	DC	Female	48
60	DC	Female	74
61	DC	Female	64
62	DC	Female	66
63	DC	Female	82
64	DC	Female	77
65	DC	Female	66
66	DC	Female	70
67	DC	Female	58
68	DC	Female	58
69	DC	Female	55
70	DC	Female	79
71	DC	Female	79
72	DC	Female	60
73	DC	Male	78
74	DC	Female	66
75	DC	Male	74
76	DC	Female	55
77	DC	Female	68
78	DC	Female	44
79	DC	Female	67
80	MALT	Male	33
81	MALT	Male	47
82	MALT	Male	63
83	MALT	Female	31
84	MALT	Male	66
85	DCC	Female	73
86	DCC	Male	57
87	DCC	Male	57
88	DCC	Female	60
89	DCC	Female	72
90	SLC	Female	66
91	SLC	Male	Unknown
92	SLC	Male	70
93	SLC	Male	76
Note：CON: healthy control group, DC: chronic dacryocystitis patients without antibiotics pre-treatment group, DCA: chronic dacryocystitis patients with antibiotics pre-treatment, DCC: chronic dacryocanaliculitis group, SLC: stenosis of lacrimal canaliculus group, MALT: ocular mucosa-associated lymphoid tissue involving conjunctiva group

## Sheet: S2
Table S2 The clinical recovery data of all chronic dacryocystitis patients with or without antibiotic pre-treatment.
	Patients ID	Gender	Age	Examination time	Lacrimation	Ocular discharge	Anastomosis
DCA	47	Female	56	First week after surgery	No tears	No discharge
				Second week after surgery	No tears	No discharge
				Fourth week after surgery	No tears	No discharge	Unobstructed
	48	Female	64	First week after surgery	Slightly	No discharge
				Second week after surgery	No tears	No discharge
				Fourth week after surgery	No tears	No discharge	Unobstructed
	49	Female	62	First week after surgery	Slightly	No discharge
				Second week after surgery	Slightly	No discharge
				Fourth week after surgery	No tears	No discharge	Unobstructed
	50	Female	52	First week after surgery	No tears	No discharge
				Second week after surgery	No tears	No discharge
				Fourth week after surgery	No tears	No discharge	Unobstructed
	51	Female	52	First week after surgery	No tears	No discharge
				Second week after surgery	No tears	No discharge
				Fourth week after surgery	No tears	No discharge	Unobstructed
	52	Female	57	First week after surgery	Slightly	No discharge
				Second week after surgery	No tears	No discharge
				Fourth week after surgery	No tears	No discharge	Unobstructed
	53	Female	56	First week after surgery	Slightly	No discharge
				Second week after surgery	No tears	No discharge
				Fourth week after surgery	No tears	No discharge	Unobstructed
	54	Female	54	First week after surgery	No tears	No discharge
				Second week after surgery	No tears	No discharge
				Fourth week after surgery	No tears	No discharge	Unobstructed
	55	Female	44	First week after surgery	No tears	No discharge
				Second week after surgery	No tears	No discharge
				Fourth week after surgery	No tears	No discharge	Unobstructed
	56	Female	75	First week after surgery	No tears	No discharge
				Second week after surgery	No tears	No discharge
				Fourth week after surgery	No tears	No discharge	Unobstructed
	57	Male	76	First week after surgery	Slightly	No discharge
				Second week after surgery	Slightly	No discharge
				Fourth week after surgery	No tears	No discharge	Unobstructed
	58	Female	65	First week after surgery	No tears	No discharge
				Second week after surgery	No tears	No discharge
				Fourth week after surgery	No tears	No discharge	Unobstructed
DC	60	Female	74	First week after surgery	Slightly	No discharge
				Second week after surgery	Slightly	No discharge
				Fourth week after surgery	No tears	No discharge	Unobstructed
	61	Female	64	First week after surgery	No tears	No discharge
				Second week after surgery	No tears	No discharge
				Fourth week after surgery	No tears	No discharge	Unobstructed
	62	Female	66	First week after surgery	No tears	No discharge
				Second week after surgery	No tears	No discharge
				Fourth week after surgery	No tears	No discharge	Unobstructed
	63	Female	82	Second week after surgery	No tears	No discharge
				Fourth week after surgery	No tears	No discharge	Unobstructed
	64	Female	77	First week after surgery	Slightly	No discharge
				Second week after surgery	No tears	No discharge
				Fourth week after surgery	No tears	No discharge	Unobstructed
	65	Female	66	First week after surgery	Slightly	No discharge
				Second week after surgery	No tears	No discharge
				Fourth week after surgery	No tears	No discharge	Unobstructed
	66	Male	70	First week after surgery	No tears	No discharge
				Second week after surgery	No tears	No discharge
				Fourth week after surgery	No tears	No discharge	Unobstructed
	67	Female	58	First week after surgery	No tears	No discharge
				Second week after surgery	No tears	No discharge
				Fourth week after surgery	No tears	No discharge	Unobstructed
	68	Female	58	First week after surgery	Slightly	No discharge
				Second week after surgery	No tears	No discharge
				Fourth week after surgery	No tears	No discharge	Unobstructed
	69	Female	55	Second week after surgery	No tears	No discharge
				Fourth week after surgery	No tears	No discharge	Unobstructed
	70	Male	79	First week after surgery	Slightly	No discharge
				Second week after surgery	No tears	No discharge
				Fourth week after surgery	No tears	No discharge	Unobstructed
	71	Male	79	First week after surgery	No tears	No discharge
				Second week after surgery	No tears	No discharge
				Fourth week after surgery	No tears	No discharge	Unobstructed
	72	Female	60	First week after surgery	Slightly	No discharge
				Second week after surgery	Slightly	No discharge
				Fourth week after surgery	No tears	No discharge	Unobstructed
	73	Male	78	First week after surgery	Slightly	No discharge
				Second week after surgery	No tears	No discharge
				Fourth week after surgery	No tears	No discharge	Unobstructed
	75	Male	74	First week after surgery	No tears	No discharge
				Second week after surgery	No tears	No discharge
				Fourth week after surgery	No tears	No discharge	Unobstructed
	76	Female	55	First week after surgery	No tears	No discharge
				Second week after surgery	No tears	No discharge
				Fourth week after surgery	No tears	No discharge	Unobstructed
	77	Female	68	First week after surgery	Slightly	No discharge
				Second week after surgery	No tears	No discharge
				Fourth week after surgery	No tears	No discharge	Unobstructed
	78	Female	44	First week after surgery	Slightly	No discharge
				Second week after surgery	No tears	No discharge
				Fourth week after surgery	No tears	No discharge	Unobstructed
	79	Female	67	First week after surgery	Slightly	No discharge
				Second week after surgery	No tears	No discharge
				Fourth week after surgery	No tears	No discharge	Unobstructed
